# Supplementary material for: SPP1 Derived from Macrophages Is Associated with a Worse Clinical Course and Chemo-Resistance in Lung Adenocarcinoma
Source: Cancers (Basel). 2022 Sep 8;14(18):4374. doi: 10.3390/cancers14184374 (PMC9496817; doi:10.3390/cancers14184374)
Supplement: Supplementary file 1 [file cancers-14-04374-s001.zip]

Archive with 2 entries (2 files):
- cancers-1857861-Supplementary File S1.pdf
- cancers-1857861-supplementary.pdf
